# Supplementary material for: Improvement in the long-term care burden after surgical treatment of patients with idiopathic normal pressure hydrocephalus: a supplementary study
Source: Sci Rep. 2021 Jun 3;11:11732. doi: 10.1038/s41598-021-90911-2 (PMC8175749; doi:10.1038/s41598-021-90911-2)
Supplement: Supplementary file 1 — Supplementary Dataset 1. [file 41598_2021_90911_MOESM1_ESM.xlsx]

## Sheet: Sheet1
Group	ID	Age	Gender	Disab0M	Disab3M	Disab6M	Disab12M	Dem0M	Dem3M	Dem6M	Dem12M
I	01-002	79.0	F	7	6	6	7	7	7	6	6
I	01-004	75.0	F	5	1	3	4	4	1	2	3
I	01-005	73.0	F	6	2		2	4	2		3
I	02-004	73.0	F	4	3	2	3	3	2	2	2
I	02-001	79.0	M	4	4		3	4	3		2
I	04-002	77.0	M	3	2	1	1	2	1	1	1
I	06-007	79.0	F	4		4	4	3		2	1
I	06-004	78.0	F	3	3	2	3	3	3	3	3
I	06-009	81.0	F	5	4	4	4	5	3	3	3
I	08-001	66.0	M	3	1	7	4	2	1	3	2
I	08-004	77.0	M	5	5	5	3	5	4	4	4
I	08-005	71.0	F	5	4	4	3	3	4	3	3
I	08-007	72.0	M	4	3	3	3	5	4	4	3
I	08-010	74.0	M	3	3	3	3	4	4	4	3
I	08-013	69.0	F	3	2	2	5	4	2	3	3
I	08-014	84.0	M	6	5	4	4	4	3	3	2
I	09-00１	72.0	M	3	1	1	1	1	1	1	1
I	11-002	76.0	F	2	1	1	1	2	1	1	1
I	12-003	79.0	F	1	1	2	2	1	1	1	1
I	12-007	77.0	F	4	4	4	6	7	5	4	7
I	12-001	72.0	F	1	1	1	1	1	1	1	1
I	13-001	72.0	M	3	6		7	3	4		7
I	14-002	76.0	F	2	1	1	1	1	1	1	1
I	15-003	67.0	F	1	1	1	1	1	1	1	1
I	16-001	80.0	F	5	3	2	2	3	2	2	2
I	16-003	84.0	F	5	4	4	4	4	4	4	4
I	16-006	77.0	M	6	3	2	2	4	3	3	2
I	18-001	77.0	M	2	2	2	2	1	1	1	1
I	19-004	84.0	F	5	4	3	3	4	3	3	3
I	19-006	80.0	M	5	5	6	6	5	4	4	3
I	19-003	74.0	M	5	4	4	4	4	4	3	3
I	19-007	69.0	F	4	2	2	2	3	3	2	2
I	20-007	83.0	F	1	4	1	2	2	2	1	2
I	20-006	77.0	F	4	4	4	4	2	2	2	2
I	20-003	79.0	F	5	5	5	5	4	4	4	4
I	20-009	80.0	F	4	4	4	4	3	3	3	3
I	21-001	78.0	M	5	1	3	1	3	2	2	2
P	01-001	72.0	M	3	2	2	3	4	4	3	4
P	01-006	75.0	M	6	4	3	3	4	3	3	3
P	02-003	77.0	M	5	4	4	4	3	2	2	2
P	02-002	69.0	F	6	6	4	4	5	5	5	5
P	06-002	63.0	M	3	4	3	2	3	3	2	2
P	06-003	82.0	F	7	7	7	7	6	6	6	6
P	06-006	77.0	M	3	2	3	3	2	2	2	2
P	06-008	77.0	M	4	2	2	1	3	3	2	2
P	06-011	85.0	M	3	3	3	3	5	5	4	4
P	08-003	72.0	M	5	4	4	4	5	4	3	3
P	08-006	78.0	M	5	4	4	4	4	4	4	4
P	08-008	80.0	M	7	6	6	6	5	5	5	5
P	08-009	75.0	F	2	2	3	3	2	2	3	4
P	08-011	79.0	M	6	5	5	4	4	4	4	4
P	08-012	80.0	M	4	5	4	4	4	3	2	2
P	11-001	82.0	M	4	4	4	4	4	4	4	3
P	11-003	76.0	F	5	4	4	3	4	3	3	2
P	12-004	67.0	M	1	1	1	1	1	2	1	1
P	12-008	80.0	M	2	1	1	1	2	1	1	1
P	12-002	78.0	M	2	2	2	2	3	2	2	2
P	12-006	68.0	M	1	3	2	1	1	2	1	1
P	13-002	77.0	F	6	6	7	7	5	4	6	6
P	16-002	82.0	F	5	4	4	4	4	4	4	4
P	16-004	77.0	M	2	2	2	2	2	2	2	2
P	16-005	79.0	F	5	5	5	5	4	4	4	4
P	16-007	71.0	F	5	4	4	4	4	4	4	4
P	19-002	79.0	M	5	5	4	4	4	4	4	4
P	19-001	80.0	M	4	4	4	4	3	2	2	2
P	19-005	84.0	M	5	4	3	3	4	4	3	3
P	20-010	75.0	M	3	3	2	2	3	3	3	3
P	20-004	76.0	M	4	4	6	6	3	3	5	5
P	20-005	69.0	M	3	3	3	2	2	2	2	2
