# Supplementary material for: Improvement in the long-term care burden after surgical treatment of patients with idiopathic normal pressure hydrocephalus: a supplementary study
Source: Sci Rep. 2021 Jun 3;11:11732. doi: 10.1038/s41598-021-90911-2 (PMC8175749; doi:10.1038/s41598-021-90911-2)
Supplement: Supplementary file 2 — Supplementary Dataset 2. [file 41598_2021_90911_MOESM2_ESM.xlsx]

## Sheet: シート1 - LTC69long5
Group	Hospital	Patient	Sex	Age	Time	mRS	GSg	GSc	GSu	TUG	MMSE	Disab	Dem
I	1	1	F	79	0	4	3	3	4	65	4	7	7
I	1	1	F	79	3	3	2	3	4	51.8	6	6	7
I	1	1	F	79	6	4	3	4	3	30.97		6	6
I	1	1	F	79	12	4	3	4	3	113.4		7	6
I	1	2	F	75	0	4	3	2	2	26	17	5	4
I	1	2	F	75	3	0	0	0	0	12.3	24	1	1
I	1	2	F	75	6	1	2	1	1	15.82	26	3	2
I	1	2	F	75	12	2	2	1	1	13.6	25	4	3
I	1	3	F	73	0	2	2	3	1	16.38	19	6	4
I	1	3	F	73	3	1	1	1	2	10.42	23	2	2
I	1	3	F	73	6	1	1	1	2
I	1	3	F	73	12	1	1	2	1	14.37	16	2	3
I	2	4	F	73	0	3	2	2	1	17.1	28	4	3
I	2	4	F	73	3	2	2	2	1	12.8	30	3	2
I	2	4	F	73	6	2	2	2	1	12.2	28	3	2
I	2	4	F	73	12	2	2	2	1	13	28	3	2
I	2	5	M	79	0	2	3	0	0	19.9	23	4	4
I	2	5	M	79	3	3	3	0	3	16.7	23	4	3
I	2	5	M	79	6	3	3	0	3
I	2	5	M	79	12	1	1	0	2	15.7	24	3	2
I	4	6	M	77	0	3	2	3	1	14.52	25	3	2
I	4	6	M	77	3	1	0	1	0	10.4	28	2	1
I	4	6	M	77	6	1	0	1	0	9.17	28	1	1
I	4	6	M	77	12	1	0	0	0	10.06	29	1	1
I	6	7	F	79	0	2	2	2	2	11	24	4	3
I	6	7	F	79	3	1	0	0	1	9	29
I	6	7	F	79	6	1	0	0	1	8	30	4	2
I	6	7	F	79	12	1	0	0	1	8	30	4	1
I	6	8	F	78	0	3	3	3	2	8	24	3	3
I	6	8	F	78	3	2	1	2	2	11	23	3	3
I	6	8	F	78	6	2	1	2	1	9	22	2	3
I	6	8	F	78	12	2	2	2	2	10	22	3	3
I	6	9	F	81	0	3	3	3	2	16	20	5	5
I	6	9	F	81	3	2	2	2	1	10	20	4	3
I	6	9	F	81	6	2	2	2	1	11	23	4	3
I	6	9	F	81	12	2	2	2	1	15	23	4	3
I	8	10	M	66	0	2	3	1	1	22.79	26	3	2
I	8	10	M	66	3	0	0	1	0	11.84	26	1	1
I	8	10	M	66	6	3	3	1	1	17.91	26	7	3
I	8	10	M	66	12	3	3	0	1	22.97	26	4	2
I	8	11	M	77	0	3	3	3	2	13.74	23	5	5
I	8	11	M	77	3	3	2	3	1	12.44	18	5	4
I	8	11	M	77	6	3	2	3	2	13.88	19	5	4
I	8	11	M	77	12	2	2	2	1	15.12	22	3	4
I	8	12	F	71	0	3	3	2	2	47.28	24	5	3
I	8	12	F	71	3	2	2	2	1	19.68	23	4	4
I	8	12	F	71	6	2	2	2	1	20.74	22	4	3
I	8	12	F	71	12	2	2	2	1	30	21	3	3
I	8	13	M	72	0	2	2	2	2	13.49	20	4	5
I	8	13	M	72	3	2	0	2	1	12	21	3	4
I	8	13	M	72	6	2	0	3	1	8	15	3	4
I	8	13	M	72	12	2	0	3	2	8.56	19	3	4
I	8	14	M	74	0	2	1	3	1	12	19	3	4
I	8	14	M	74	3	2	0	3	0	8.21	18	3	4
I	8	14	M	74	6	2	0	2	0	9.53	20	3	4
I	8	14	M	74	12	2	0	2	0	9.5	18	3	4
I	8	15	F	69	0	2	1	2	0	10.42	14	3	4
I	8	15	F	69	3	2	0	2	0	9.38	17	2	2
I	8	15	F	69	6	2	0	3	0	9.45	12	2
I	8	15	F	69	12	3	0	3	0	11.89	11	5	4
I	8	16	M	84	0	4	3	3	3	103	15	6	4
I	8	16	M	84	3	3	3	2	1	20	26	5	3
I	8	16	M	84	6	2	2	1	1	51.18	24	4	3
I	8	16	M	84	12	2	2	1	1	23.44	24	4	2
I	9	17	M	72	0	2	1	1	1	15	26	3	1
I	9	17	M	72	3	1	0	0	1	10	28	1	1
I	9	17	M	72	6	1	0	0	1	13	29	1	1
I	9	17	M	72	12	1	0	0	1	12	26	1	1
I	11	18	F	76	0	2	2	1	2	17.8	23	2	2
I	11	18	F	76	3	1	1	1	2	8.1	24	1	1
I	11	18	F	76	6	1	1	1	2	9.2	29	1	1
I	11	18	F	76	12	1	1	1	2	9.2	28	1	1
I	12	19	F	79	0	2	2	1	2	20	29	1	1
I	12	19	F	79	3	1	1	1	0	17	30	1	1
I	12	19	F	79	6	1	1	0	1	14	25	2	1
I	12	19	F	79	12	1	1	0	0	12	29	2	1
I	12	20	F	77	0	3	2	3	2	25	16	4	7
I	12	20	F	77	3	3	2	3	3	15	10	4	5
I	12	20	F	77	6	3	1	3	2	23	14	4	4
I	12	20	F	77	12	3	2	4	3	28	9	6	7
I	12	21	F	72	0	2	2	1	1	11	25	1	1
I	12	21	F	72	3	2	1	1	0	11	26	1	1
I	12	21	F	72	6	1	1	1	1	11	29	1	1
I	12	21	F	72	12	2	1	1	1	12	29	1	1
I	13	22	M	72	0	2	1	2	2	19.74	22	3	3
I	13	22	M	72	3	4	3	2	1	21.9	23	6	4
I	13	22	M	72	6	4	3	2	1
I	13	22	M	72	12	4	4	3	3		20	7	7
I	14	23	F	76	0	2	2	0	0	22	29	2	1
I	14	23	F	76	3	1	0	0	0	16	28	1	1
I	14	23	F	76	6	1	1	0	0	16	29	1	1
I	14	23	F	76	12	1	1	0	0		27	1	1
I	15	24	F	67	0	2	2	2	2	12.62	24	1	1
I	15	24	F	67	3	1	0	2	0	10.52	24	1	1
I	15	24	F	67	6	1	0	2	0	8.62	28	1	1
I	15	24	F	67	12	1	1	2	0	9.96	27	1	1
I	16	25	F	80	0	2	2	3	1	15	28	5	3
I	16	25	F	80	3	1	1	2	1	11	27	3	2
I	16	25	F	80	6	1	1	2	1	11	26	2	2
I	16	25	F	80	12	1	1	2	1	11	27	2	2
I	16	26	F	84	0	3	3	3	2	18	11	5	4
I	16	26	F	84	3	3	3	3	1	15	13	4	4
I	16	26	F	84	6	3	2	3	1	14	14	4	4
I	16	26	F	84	12	3	2	3	1	19	32	4	4
I	16	27	M	77	0	4	3	3	3	44	13	6	4
I	16	27	M	77	3	2	2	2	0	14	21	3	3
I	16	27	M	77	6	2	2	2	0	13	20	2	3
I	16	27	M	77	12	1	2	2	0	19	19	2	2
I	18	28	M	77	0	2	2	2	1	17	25	2	1
I	18	28	M	77	3	1	2	1	1	10	29	2	1
I	18	28	M	77	6	1	2	1	1	14	29	2	1
I	18	28	M	77	12	1	2	1	1	15	28	2	1
I	19	29	F	84	0	3	2	3	2	34.17	19	5	4
I	19	29	F	84	3	2	2	3	2	17.2	18	4	3
I	19	29	F	84	6	1	1	3	1	19.7	18	3	3
I	19	29	F	84	12	1	1	3	1	17	19	3	3
I	19	30	M	80	0	4	3	4	3	52.2	0	7	5
I	19	30	M	80	3	3	2	3	3	33.7	4	5	4
I	19	30	M	80	6	3	2	3	3	39	4	6	4
I	19	30	M	80	12	3	2	3	2	35	5	6	3
I	19	31	M	74	0	3	3	3	2	64	8	5	4
I	19	31	M	74	3	3	2	3	2	62	11	4	4
I	19	31	M	74	6	3	2	3	1	55	13	4	3
I	19	31	M	74	12	3	2	3	1	60.5	11	4	3
I	19	32	F	69	0	3	3	2	1	42.9	22	4	3
I	19	32	F	69	3	2	2	2	1	11.5	22	2	3
I	19	32	F	69	6	1	1	2	0	11.2	23	2	2
I	19	32	F	69	12	1	1	2	0	10.2	22	2	2
I	20	33	F	83	0	2	1	2	3	11.7	23	2	2
I	20	33	F	83	3	2	1	2	2	10.3	28	4	2
I	20	33	F	83	6	2	1	1	2	9.8	26	1	1
I	20	33	F	83	12	2	1	1	2	8	26	2	2
I	20	34	F	77	0	3	3	2	2	33.3	23	4	2
I	20	34	F	77	3	2	2	1	2	18.9	29	4	2
I	20	34	F	77	6	2	2	0	2	21.8	25	4	2
I	20	34	F	77	12	2	2	0	2	20	25	4	2
I	20	35	F	79	0	3	2	3	3	17.2	16	5	4
I	20	35	F	79	3	3	2	3	3	16	19	7	4
I	20	35	F	79	6	3	2	3	3	17	18	5	4
I	20	35	F	79	12	3	2	3	3	20	18	5	4
I	20	36	F	80	0	4	4	3	1	240	22	4	3
I	20	36	F	80	3	3	2	1	1	16	27	4	3
I	20	36	F	80	6	2	2	1	1	11	27	4	3
I	20	36	F	80	12	2	2	1	1	10	27	4	3
I	21	37	M	78	0	4	3	3	3	25	17	5	3
I	21	37	M	78	3	1	2	2	0	13.28	22	1	2
I	21	37	M	78	6	2	1	2	0	13.71	22	3	2
I	21	37	M	78	12	1	0	1	0	15.75	23	1	2
P	1	38	M	72	0	2	2	3	3	28.06	20	3	4
P	1	38	M	72	3	2	2	2	2	12.97	23	2	4
P	1	38	M	72	6	2	2	2	2	15.25	21	2	3
P	1	38	M	72	12	2	2	2	2	20.75	20	3	4
P	1	39	M	75	0	3	3	2	0	19.5	20	6	4
P	1	39	M	75	3	2	2	1	0	14.17	25	4	3
P	1	39	M	75	6	2	2	1	0	17.34	25	3	3
P	1	39	M	75	12	1	1	1	0	16.6	23	3	3
P	2	40	M	77	0	4	3	3	3	128.5	22	5	3
P	2	40	M	77	3	3	3	2	1	23.4	24	4	2
P	2	40	M	77	6	3	3	2	2	23.3	24	4	2
P	2	40	M	77	12	3	3	2	2	22	24	4	2
P	2	41	F	69	0	3	1	3	2	18.2	6	6	5
P	2	41	F	69	3	3	1	3	3	18.3	5	6	5
P	2	41	F	69	6	3	1	3	3	22	9	4	5
P	2	41	F	69	12	3	1	3	2	15.7	6	4	5
P	6	42	M	63	0	2	2	1	2	15	26	3	3
P	6	42	M	63	3	1	1	1	1	11	28	4	3
P	6	42	M	63	6	1	0	1	0	9	28	3	2
P	6	42	M	63	12	1	0	0	0	9	29	2	2
P	6	43	F	82	0	4	3	3	3	38	10	7	6
P	6	43	F	82	3	4	3	3	3	27	9	7	6
P	6	43	F	82	6	4	3	3	3	30	8	7	6
P	6	43	F	82	12	4	3	3	3	30	7	7	6
P	6	44	M	77	0	2	2	1	1	10	24	3	2
P	6	44	M	77	3	1	1	1	1	9	26	2	2
P	6	44	M	77	6	0	0	1	0	9	27	3	2
P	6	44	M	77	12	1	0	1	0	8	26	3	2
P	6	45	M	77	0	2	2	2	2	16	27	4	3
P	6	45	M	77	3	2	1	1	0	15	30	2	3
P	6	45	M	77	6	1	0	0	1	13	30	2	2
P	6	45	M	77	12	0	0	1	0	13	30	1	2
P	6	46	M	85	0	3	3	3	3	12	15	3	5
P	6	46	M	85	3	2	2	3	2	13	17	3	5
P	6	46	M	85	6	2	2	2	1	9	18	3	4
P	6	46	M	85	12	2	2	2	1	9	18	3	4
P	8	47	M	72	0	3	3	3	2	24.22	11	5	5
P	8	47	M	72	3	2	1	3	1	13.76	18	4	4
P	8	47	M	72	6	2	1	3	1	14.21	18	4	3
P	8	47	M	72	12	2	1	3	1	14.98	16	4	3
P	8	48	M	78	0	3	3	3	2	23.48	18	5	4
P	8	48	M	78	3	2	2	3	1	20	20	4	4
P	8	48	M	78	6	2	2	3	1	17.39	23	4	4
P	8	48	M	78	12	2	2	3	1	21.83	19	4	4
P	8	49	M	80	0	4	3	3	3	35	0	7	5
P	8	49	M	80	3	4	3	3	3	24.79	1	6	5
P	8	49	M	80	6	4	3	3	3	24	5	6	5
P	8	49	M	80	12	4	3	3	3	22.14	6	6	5
P	8	50	F	75	0	2	2	1	1	12.16	26	2	2
P	8	50	F	75	3	2	0	2	0	12	22	2	2
P	8	50	F	75	6	2	0	2	0	8.75	23	3	3
P	8	50	F	75	12	2	0	1	0	11.9	27	3	4
P	8	51	M	79	0	4	3	3	3	32	14	6	4
P	8	51	M	79	3	3	2	3	3	18.93	12	5	4
P	8	51	M	79	6	3	3	3	3	19.6	13	5	4
P	8	51	M	79	12	3	3	3	3	21.04	15	4	4
P	8	52	M	80	0	3	3	2	3	24.2	21	4	4
P	8	52	M	80	3	2	2	1	2	19.18	25	5	3
P	8	52	M	80	6	2	2	1	1	17.99	23	4	2
P	8	52	M	80	12	2	2	1	1	20.57	24	4	2
P	11	53	M	82	0	2	2	2	0	10.9	19	4	4
P	11	53	M	82	3	2	1	1	0	8.6	25	4	4
P	11	53	M	82	6	2	1	1	0	8.9	25	4	4
P	11	53	M	82	12	2	1	1	1	8.7	24	4	3
P	11	54	F	76	0	3	3	2	0	13.75	14	5	4
P	11	54	F	76	3	2	1	2	0	9.37	16	4	3
P	11	54	F	76	6	2	1	2	0	10.61	14	4	3
P	11	54	F	76	12	2	0	2	0	10.14	14	3	2
P	12	55	M	67	0	2	1	1	2	10	27	1	1
P	12	55	M	67	3	1	1	1	1	10	24	1	2
P	12	55	M	67	6	1	1	1	1	11	24	1	1
P	12	55	M	67	12	1	1	1	1	11	24	1	1
P	12	56	M	80	0	2	1	2	1	14	22	2	2
P	12	56	M	80	3	1	0	0	1	10	26	1	1
P	12	56	M	80	6	0	0	0	0	10	27	1	1
P	12	56	M	80	12	0	1	0	0	10	24	1	1
P	12	57	M	78	0	3	2	1	1	17	27	2	3
P	12	57	M	78	3	2	1	1	1		26	2	2
P	12	57	M	78	6	2	1	1	1	12	25	2	2
P	12	57	M	78	12	2	1	1	1	9.4	23	2	2
P	12	58	M	68	0	1	2	1	1	9	28	1	1
P	12	58	M	68	3	1	1	1	0	9.7	23	3	2
P	12	58	M	68	6	1	1	1	0	8.7	25	2	1
P	12	48	M	68	12	1	2	1	1	12	24	1	1
P	13	59	F	77	0	4	3	3	2	71	9	6	5
P	13	59	F	77	3	4	3	3	0	27.5	11	6	4
P	13	59	F	77	6	4	3	3	2	28.9	6	7	6
P	13	59	F	77	12	4	3	3	3	25.6	10	7	6
P	16	60	F	82	0	4	2	3	3	13	13	5	4
P	16	60	F	82	3	3	2	3	2	14	10	4	4
P	16	60	F	82	6	3	2	3	2	17	9	4	4
P	16	60	F	82	12	3	2	3	2	24	10	4	4
P	16	61	M	77	0	2	2	2	3	9	29	2	2
P	16	61	M	77	3	1	1	1	1	7	29	2	2
P	16	61	M	77	6	1	1	1	1	8	27	2	2
P	16	61	M	77	12	1	1	1	1	8	29	2	2
P	16	62	F	79	0	4	3	3	4	37	13	5	4
P	16	62	F	79	3	4	3	3	4	24	15	5	4
P	16	62	F	79	6	4	3	3	4	35	11	5	4
P	16	62	F	79	12	4	3	3	4	26	12	5	4
P	16	63	F	71	0	4	3	3	4	32	17	5	4
P	16	63	F	71	3	4	3	3	2	24	21	4	4
P	16	63	F	71	6	4	3	3	2	26	18	4	4
P	16	63	F	71	12	4	3	2	2	25	22	4	4
P	19	64	M	79	0	3	2	3	2	27.7	13	5	4
P	19	64	M	79	3	3	2	3	2	15.49	14	5	4
P	19	64	M	79	6	3	2	3	2	14.5	15	4	4
P	19	64	M	79	12	3	2	3	2	15.2	15	4	4
P	19	65	M	80	0	2	2	2	1	16	20	4	3
P	19	65	M	80	3	2	2	1	1	15.5	25	4	2
P	19	65	M	80	6	2	2	1	1	16.5	24	4	2
P	19	65	M	80	12	2	2	1	1	20.2	25	4	2
P	19	66	M	84	0	3	2	3	1	20.8	15	5	4
P	19	66	M	84	3	3	2	3	1	15.2	21	4	4
P	19	66	M	84	6	2	2	2	1	14	22	3	3
P	19	66	M	84	12	2	2	2	1	15.3	21	3	3
P	20	67	M	75	0	3	3	3	2	65	20	3	3
P	20	67	M	75	3	3	2	2	2	24	20	3	3
P	20	67	M	75	6	2	6	2	0	20	22	2	3
P	20	67	M	75	12	2	3	2	0	23	21	2	3
P	20	68	M	76	0	4	4	3	3	170	21	4	3
P	20	68	M	76	3	4	4	3	3	129	17	4	3
P	20	68	M	76	6	4	3	3	3	160	21	6	5
P	20	68	M	76	12	4	3	3	3		20	6	5
P	20	69	M	69	0	2	2	2	0	11	22	3	2
P	20	69	M	69	3	2	2	2	0	7.2	25	3	2
P	20	69	M	69	6	2	2	2	0	10.7	26	3	2
P	20	69	M	69	12	1	2	1	0	10.9	24	2	2
